# Supplementary material for: Establishment of a Transgenic Zebrafish Line for Superficial Skin Ablation and Functional Validation of Apoptosis Modulators In Vivo
Source: PLoS One. 2011 May 31;6(5):e20654. doi: 10.1371/journal.pone.0020654 (PMC3105106; doi:10.1371/journal.pone.0020654)
Supplement: Table S1 — The PCR amplicon size and primer sequences used to perform RT-PCR. (XLSX) [file pone.0020654.s002.xlsx]

## Sheet: Sheet1
gene	Forward primer (5’ to 3’)	Reverse primer (5’ to 3’)	Amplicon (bp)
Human myrAkt1	GGCAAGGTGATCCTGGTGAA	GGTCGTGGGTCTGGAAAGAGTA	181
Mouse Stat3	GAGAACCTCCAGGACGACTTTG	CCAGGGCTGTGAGCATCTGT	136
HPV16 E6	CAGTTACTGCGACGTGAGG	CAACGGTTTGTTGTATTGC	183
Zebrafish bida	CCTGCTCGATGGACTTCAACA	CAAAGACCCTTCCCGATTCAC	114
Zebrafish puma	GAACCATTGCCACTCAAACCAGCA	TTGTCCCTGAGTAGACTGTCCTG	105
Zebrafish cyclin E	GGAATGGCTGGGAAAGGTTC	TTCTCGCTGCTTGGTGGTG	105
Zebrafish cdk2	GATTACTCGGAGGGCACTGTTT	AGGTCCTGTCGAGCCCATTT	156
Zebrafish β-actin2	ATTGCTGACAGGATGCAGAAG	GATGGTCCAGACTCATCGTACTC	179
